# Supplementary material for: PEG Reinforced Scaffold Promotes Uniform Distribution of Human MSC-Created Cartilage Matrix
Source: Gels. 2022 Dec 3;8(12):794. doi: 10.3390/gels8120794 (PMC9778361; doi:10.3390/gels8120794)
Supplement: Supplementary file 1 [file gels-08-00794-s001.zip]

Archive with 1 entries (1 files):
- gels-1998518-supplementary.pdf
